# Supplementary material for: Transcriptional Analysis of the Differences between ToLCNDV-India and ToLCNDV-ES Leading to Contrary Symptom Development in Cucumber
Source: Int J Mol Sci. 2023 Jan 22;24(3):2181. doi: 10.3390/ijms24032181 (PMC9916722; doi:10.3390/ijms24032181)
Supplement: Supplementary file 1 [file ijms-24-02181-s001.zip]

Archive with 1 entries (1 files):
- 221219 Supplementary data.pdf
